# Supplementary material for: Self-supervised global context graph neural network for session-based recommendation
Source: PeerJ Comput Sci. 2022 Jul 28;8:e1055. doi: 10.7717/peerj-cs.1055 (PMC9454781; doi:10.7717/peerj-cs.1055)
Supplement: Supplemental Information 1 [file peerj-cs-08-1055-s001.zip]

Archive with 6 entries (6 files):
- revised_code/datasets.zip
- revised_code/gnn.py
- revised_code/main.py
- revised_code/model.py
- revised_code/readme.md
- revised_code/utils.py
