# Supplementary material for: Self-supervised global context graph neural network for session-based recommendation
Source: PeerJ Comput Sci. 2022 Jul 28;8:e1055. doi: 10.7717/peerj-cs.1055 (PMC9454781; doi:10.7717/peerj-cs.1055)
Supplement: Supplemental Information 1 [file peerj-cs-08-1055-s001.zip › revised_code/readme.md]

# SGC-GNN

Codes for our paper 'Self-supervised global context graph neural network for session-based recommendation'.

Requirements: Python 3.7.11, numpy 1.21.4, Pytorch 1.10.0+cu113

GPU: Nvidia RTX A4000

Unzip the datasets.zip in the current folder.

Best hyperparameters for our model SGC-GNN:

- Tmall: mu=0.7, ratio=0.1, step=2, steps=1
- RetailRocket: mu=0.3, ratio=0.1, step=2, steps=1
- Diginetica: mu=0.1, ratio=0.1, step=1, steps=1

-------------------------------------------

Final hyperparameters for the GCE-GNN on RetailRocket dataset :

- n_iter = 1
- dropout_gcn = 0.6
- dropout_gcn = 0.0

Final hyperparameters for the SGNN-HN: step = 6 for all three datasets.

------

## Reference Code:

**GRU4Rec:** https://github.com/hidasib/GRU4Rec

**NARM:** https://github.com/lijingsdu/sessionRec_NARM

**STAMP:** https://github.com/uestcnlp/STAMP

**SRGNN:** https://github.com/CRIPAC-DIG/SR-GNN

**SGNN-HN:** https://bitbucket.org/nudtpanzq/sgnn-hn

**GCE-GNN:** https://github.com/CCIIPLab/GCE-GNN

**S^2-DHCN:** https://github.com/xiaxin1998/DHCN

**COTREC:** https://github.com/xiaxin1998/COTREC
